# Supplementary material for: Dietary phosphate exposure–strategies to protect vulnerable population groups
Source: Arch Toxicol. 2026 Feb 7;100(5):1657–84. doi: 10.1007/s00204-025-04274-y (PMC13086773; doi:10.1007/s00204-025-04274-y)
Supplement: Supplementary file 2 — Supplementary file2 (XLSX 69 kb) [file 204_2025_4274_MOESM2_ESM.xlsx]

## Sheet: Cover sheet
Electronic Supplementary Material Table S2
Archives of Toxicology
Dietary phosphate exposure - strategies to protect vulnerable population groups
Alfonso Lampen, Dirk W. Lachenmeier, Patrick Diel, Regina Ensenauer, Lara Frommherz, Sabine Guth, Hans-Ulrich Humpf, Sabine E. Kulling, María A. Villar-Fernández, Wim Wätjen, Angela Mally, Pablo Steinberg
Corresponding author:
Alfonso Lampen. University of Veterinary Medicine Hannover, Institute for Food Quality and Food Safety, Bischofsholer Damm 15, 30173, Hannover, Germany.
E-Mail: alfonso.lampen@bfr.bund.de

## Sheet: EU market total
where Market matches one or more of Austria; Belgium; Czech Republic; Denmark; Finland; France; Germany; Greece; Hungary; Ireland; Italy; Netherlands; Poland; Portugal; Spain; Sweden; Latvia; Lithuania; Estonia; Bulgaria; Romania; Croatia; Slovakia; Slovenia
and Super-Category matches one or more of Food; Drink
and Ingredient Search matches one or more of [Phosphoric Acid; Sodium Phosphates and all child ingredients; Potassium Phosphates and all child ingredients; Calcium Phosphates and all child ingredients; Magnesium Phosphates and all child ingredients; Diphosphates and all child ingredients; Triphosphates and all child ingredients; Polyphosphates and all child ingredients] as the Ingredients
and Date Published is between Nov 2018 and Nov 2023
sub-category **	Phosphoric Acid (Food) E338	Sodium Phosphates (Food) E339	Monosodium Dihydrogen Monophosphate (Food) E339(i)	Disodium Hydrogen Monophosphate (Food) E339(ii)	Trisodium Monophosphate (Food) E339(iii)	Potassium Phosphates (Food) E340	Potassium Dihydrogen Phosphate (Food) E340(i)	Dipotassium Hydrogen Phosphate (Food) E340(ii)	Tripotassium Phosphate (Food) E340(iii)	Calcium Phosphates (Food) E341	Calcium Monophosphate (Food) E341(i)	Calcium Dihydrogen Phosphate (Food) E341(i)	Calcium Hydrogen Phosphate (Food) E341(ii)	Tricalcium Phosphate (Food) E341(iii)	Magnesium Phosphates (Food) E343	Monomagnesium Phosphate (Food) E343(i)	Magnesium Hydrogen Phosphate (Food) E343(ii)	Diphosphates (Food) E450	Disodium Diphosphate (Food) E450(i)	Trisodium Diphosphate (Food) E450(ii)	Tetrasodium Diphosphate (Food) E450(iii)	Tetrapotassium Diphosphate (Food) E450(v)	Calcium Dihydrogen Diphosphate (Food) E450(vii)	Triphosphates (Food) E451	Tripolyphosphates (Food) E451	Pentasodium Triphosphate (Food) E451(i)	Pentapotassium Triphosphate (Food) E451(ii)	Polyphosphates (Food) E452	Sodium Polyphosphate (Food) E452(i)	Potassium Polyphosphate (Food) E452(ii)	Sodium Calcium Polyphosphate (Food) E452(iii)	Calcium Polyphosphate (Food) E452(iv)	number of products with at least one additive*	%	total number products** in Database
Artificial Sweeteners																		1															1	0.980392	102
Baby Biscuits & Rusks										3				3					15		1												19	6.81004	279
Baby Cereals		3								23				4																			26	4.56942	569
Baby Formula (0-6 months)	1	37		12		16	8	17	25	110		7	56	21	13	3	11																251	77.9503	322
Baby Formula (6-12 months)		22		6		17	4	9	33	109		4	41	17	16	7	17																223	74.8322	298
Baby Fruit Products, Desserts & Yogurts										2			2																				4	0.365965	1093
Baby Snacks		1																															1	0.290698	344
Baking Ingredients & Mixes		23	2	17		14		6	4	106		53	2	16	1			572	283		17		4	3		6		2	4				1010	12.5466	8050
Bean-Based Snacks		3				1				2																							5	0.692521	722
Beer	2	1				1				1								2															5	0.0659892	7577
Beverage Concentrates	19						2																					1					22	1.69361	1299
Beverage Mixes						5				22		1	4	35				2										1					68	11.9718	568
Bread & Bread Products		17		7		3		1	5	171		38	2					394	183	1	13			3				8	3				735	9.20937	7981
Cakes, Pastries & Sweet Goods	15	172	8	54	1	45	1	4	6	426	4	67	16	19				2821	1244	15	149		4	32	1	8		32	4	1			4525	42.9888	10526
Caramel & Cream Spreads				1															3														4	1.08696	368
Carbonated Soft Drinks	980	7																1				1						8	1				996	20.9288	4759
Cassava & Other Root-Based Snacks																		2						7									7	3.38164	207
Chilled Desserts		128	1	10	1	23	2	11	7	35		2	6	10				300	59	4				7		1	1	7					566	16.2504	3483
Chocolate Countlines		4								2		1		1				19	7		2												34	1.96418	1731
Chocolate Spreads										10			6					2	3														21	0.961979	2183
Chocolate Tablets		5				1				38			4					8	15		1					1		3					75	1.11674	6716
Coffee		97		6		313	2	35	44	32				9				1						61	4	2		151	4				500	5.51146	9072
Cold Cereals		29			13	11			7	14		2	5	31	2			24	1														134	2.19313	6110
Confiture & Fruit Spreads																		1															1	0.0219829	4549
Cooking Sauces	5	3				2				1									1					3				2	3				19	0.461838	4114
Corn-Based Snacks		21		3						5								1	10									4	2				42	2.35162	1786
Cream		20		3		8		2	5										3		2			4	2				1				44	3.6454	1207
Creamers		29		3		18		1	3	4				2														12	1				55	41.9847	131
Curd & Quark																		1										1					1	0.124378	804
Dairy Based Ice Cream & Frozen Yogurt	2	37		10						18		4	1					40	17		2			2				3	3				121	2.46436	4910
Dark Rum	1																																1	0.0965251	1036
Dessert Toppings	1	3		2						3								4															10	2.73224	366
Dips	4	26	1			1				1								20	5					10				35	10				58	3.46269	1675
Dressings & Vinegar	5	4		1		1				1												2						1					13	0.553191	2350
Drinking Yogurt & Liquid Cultured Milk					1			7		1																							8	0.433604	1845
Dry Soup		4		1		9			4	23			2	1	13			2	1					15		1		3					55	6.81537	807
Eggs & Egg Products														1				2			2			3		2		2	2				10	0.527704	1895
Energy Drinks	57	9				11	3	12	10					4	1																		105	8.66337	1212
Evaporated Milk		29		7																													36	69.2308	52
Fish Products	6	34	1	3		3		1	1	19		7			1			363	101	3	9	2		258	16	30		199	13			1	692	5.81171	11907
Flavoured Alcoholic Beverages	16																																16	1.16364	1375
Flavoured Milk		118		19		9		2		1			3	1	2			1			1			10		1		14					158	18.0985	873
Flavoured Water	5	1				7			5	8																			2				20	1.99402	1003
Fresh Cheese & Cream Cheese		13		1						3			1	1				3			3			2				13					21	1.0521	1996
Frozen Desserts		18		1	4	13		3	2	25		3	1	2				123	39		2			2		1		2					188	22.7603	826
Fruit		1																1															2	0.0914495	2187
Fruit/Flavoured Still Drinks	2								5	3				1										1				3	7				18	1.26139	1427
Gin	9																																9	0.53066	1696
Growing Up Milk (1-4 years)		9		12	2	27	1	30	29	113		7	43	28	10	6	26							1									217	72.8188	298
Gum										41		1	10					1								3		2	2				60	8.26446	726
Hard Cheese & Semi-Hard Cheese		14				2			2	2				2				8						1				16	2				28	0.317568	8817
Hors d'oeuvres/Canapes	2	55		5		7				26		13	5					283	106	3	9	3		107	3	30	9	104	5	4			554	19.6873	2814
Hot Cereals		1				7				16				2	1																		24	1.67832	1430
Individually Wrapped Chocolate Pieces		1		2		1				32			2	1				1	7		1												48	1.66378	2885
Instant Noodles	1	49		4		16		2		2								13	3		4			141	4	20		102	37				313	42.9355	729
Instant Pasta		16		2				1		1								6						1	2	1							26	11.3043	230
Instant Rice		5						1																1									7	4.4586	157
Juice										4				2																			6	0.0979272	6127
Liqueur																													1				1	0.0498256	2007
Liquid Dairy Other				1																													1	4	25
Liquorice																												1					1	0.296736	337
Malt & Other Hot Beverages		21		3		53		14		21			2	2				1										23	6				94	9.33466	1007
Margarine & Other Blends						1				1				1																			3	0.482315	622
Marshmallows																		3			2							4					8	2.28571	350
Mayonnaise	2																																2	0.177148	1129
Meal Kits		22	1	1				2		20		1		21				71	22	1				9	1	3		15	3				156	22.6744	688
Meat Pastes & Pates						2												71	11	2	5			40	2	29	6	25	8	1			136	6.67649	2037
Meat Products	4	84		3	4	6			3	8								2196	144	11	54	12		1578	47	250	6	474	103	13	1	1	3498	20.115	17390
Meat Snacks		7								2								64	2					31	3	4		44	3				116	13.3641	868
Meat Substitutes		11				2				12		5						65	19		4	1		3				37	2				127	2.9967	4238
Medicated Confectionery				1																													1	0.19802	505
Mixed Assortments										3								5	2														9	5.35714	168
Nectars										4																							4	0.194363	2058
Non-Individually Wrapped Chocolate Pieces		13		7				1		32			6	1				34	8	1				1		8		3	1				113	2.30143	4910
Noodles													5					1						8		2		4	2				19	2.90965	653
Nut Spreads																		2															2	0.093633	2136
Nutritional & Meal Replacement Drinks	26	65	3	14	3	62	10	71	114	206			24	117	32	2	30	3	3		6			12		11		8	12				580	21.1063	2748
Nuts		15		1	2	2			2	16				2				61	1	1													94	1.46122	6433
Other Chocolate Confectionery																		1															1	1.03093	97
Other Natural Sweeteners														1																			1	0.147929	676
Other Sauces & Seasonings																		1															1	0.115875	863
Other Snacks		6								2								2	3					2				9					16	9.24855	173
Other Spirits	8																																8	4	200
Other Sugar Confectionery												1						3	2		1												6	0.656455	914
Pasta		6		3					1	1				2				29	37					3		1		8	1				87	0.890481	9770
Pasta Sauces		16								1								7	1		1			12		5		13	5				37	0.978577	3781
Pastilles, Gums, Jellies & Chews										4								2										1	2				9	0.337711	2665
Pastry Dishes		10		2	2					2		2		1				64	12	1	5	3		35		5		8	1				112	11.1332	1006
Pickled Condiments		1																2	1		2			1									7	0.122121	5732
Pizzas	2	29		4		2				83		8	1			4		288	40		13	7	1	203	5	48		42	2				518	18.0049	2877
Plant Based Drinks (Dairy Alternatives)		7	1	9		210	18	99	20	188		1	3	231	2									2			1	3					687	24.1816	2841
Plant Based Ice Cream & Frozen Yogurt (Dairy Alternatives)		4						2		1			1					2										2					8	1.58416	505
Plant Based Spoonable Yogurts (Dairy Alternatives)										135				61																			196	20.1026	975
Popcorn		1								1								1															3	0.406504	738
Potato Products		4		1						1								239	76		4			7		1		7					328	16.4659	1992
Potato Snacks		10				5				35		19	1					2	24														74	2.04873	3612
Poultry Products	4	68		2		2				45		1		1				973	110	4	18		1	772	26	111	8	248	19	4			1638	24.3714	6721
Prepared Meals	13	38		4		9		2	2	7				2				247	19		6			272	16	30		123	7			1	527	8.83635	5964
Processed Cheese	1	366		5	1	15				58				9				159	12					47		4		509	29				621	34.1772	1817
Rice		16																1						1		3		1					21	0.632911	3318
Rice Snacks		17		1		1			1	19																							37	8.31461	445
RTD (Iced) Coffee	1	109			5	42		1	3	2				8				11						4				13					179	20.3178	881
RTD (Iced) Tea	3					6																		2				5					10	0.645995	1548
Salads	2	9					1		1	4		1		1				93	5		1		1	82	2	11	1	35					187	8.16594	2290
Sandwich Fillers/Spreads		1																12			1			15		1		10					24	4.48598	535
Sandwiches/Wraps	2	90				2			1	25			1			1		240	30	1	3	2		148	9	22		80	2	3		1	418	43.5871	959
Savoury Biscuits/Crackers	2	22		1			1		1	64		18		1				36	53		4	1						2					195	5.37486	3628
Savoury Vegetable Pastes/Spreads																		1		2	1			2		1		3					6	0.247627	2423
Seasonal Chocolate		5		4		2	1			64			3	1				20	8		4					1		1					113	1.36672	8268
Seasonings		11				2		1		12			1	8				16						3		1		1	1				49	0.593723	8253
Shelf-Stable Desserts	4	30		5		17	1	6	5	23				20	2	1		28	3		9			3				5	3				123	6.82196	1803
Snack Mixes		8				4				12		2		3				5										1					31	1.91476	1619
Snack/Cereal/Energy Bars	3	46			2	24		16	6	74		2	15	13	15			3	4									4					155	2.85925	5421
Soft Cheese & Semi-Soft Cheese		11		1						3				7				9										10					26	0.45186	5754
Soft Cheese Desserts									1	7			1	2				2										2					15	1.75644	854
Spoonable Yogurt		2								4								8															14	0.283229	4943
Sports Drinks	9	8		14	1	26	12	15	43	102		1	7	22					1														222	28.1013	790
Standard & Power Mints	18																							1	1	3							23	6.53409	352
Stuffing, Polenta & Other Side Dishes		1																19	8					5				4					30	1.18765	2526
Sucrose										1				2																			3	0.302419	992
Sweet Biscuits/Cookies	1	30	7	42		1	4	1		148		52	12	7	2	1	1	1666	1147	4	54		2	1	1	1		3	2				3113	20.963	14850
Sweetened Condensed Milk		10		2																													12	8.88889	135
Syrups																												1					1	0.160772	622
Table Sauces	5	4												1				1	1			1						3	1				14	0.264151	5300
Tea		12				17		5		5			1											2		1		10					35	0.470936	7432
Toffees, Caramels & Nougat		1		3				2		1		1		1				5	8				1										20	1.31579	1520
Vegetable Snacks						1		1		1				1														1					4	0.699301	572
Vegetables										2								18	5					2	1								26	0.280354	9274
Vodka	1																																1	0.146843	681
Water																			1														1	0.0762195	1312
Water Based Ice Lollies, Pops & Sorbets	3	1																1															4	0.531208	753
Wet Soup		13				1			1	2								29	2					47	1	3	1	46	2				86	3.29628	2609
Wheat & Other Grain-Based Snacks	1	19		2		4	1		1	59		35		2				16	34		3	1		3				9					171	11.8585	1442
Whisky	3																																3	0.136488	2198
White Milk		11		8						2				1	1			1						5	1	2		9	5				45	2.55973	1758
Total	1251	2360	25	336	42	1113	72	384	403	2984	4	360	296	767	114	25	85	11863	3965	54	419	36	14	4039	148	669	33	2601	329	26	1	4	27485	7.57394	362889
*additional search, summarized output
**only categories listed in which phosphates are used, omitted categories e.g. butter, cider, oil…

## Sheet: German market total
where Market matches Germany
and Super-Category matches one or more of Food; Drink
and Ingredient Search matches one or more of [Phosphoric Acid; Sodium Phosphates and all child ingredients; Potassium Phosphates and all child ingredients; Calcium Phosphates and all child ingredients; Magnesium Phosphates and all child ingredients; Diphosphates and all child ingredients; Triphosphates and all child ingredients; Polyphosphates and all child ingredients] as the Ingredients
and Date Published is between Nov 2018 and Nov 2023
sub-category **	Phosphoric Acid (Food) E338	Sodium Phosphates (Food) E339	Monosodium Dihydrogen Monophosphate (Food) E339(i)	Disodium Hydrogen Monophosphate (Food) E339(ii)	Trisodium Monophosphate (Food) E339(iii)	Potassium Phosphates (Food) E340	Potassium Dihydrogen Phosphate (Food) E340(i)	Dipotassium Hydrogen Phosphate (Food) E340(ii)	Tripotassium Phosphate (Food) E340(iii)	Calcium Phosphates (Food) E341	Calcium Dihydrogen Phosphate (Food) E341(i)	Calcium Hydrogen Phosphate (Food) E341(ii)	Tricalcium Phosphate (Food) E341(iii)	Magnesium Phosphates (Food) E343	Monomagnesium Phosphate (Food) E343(i)	Magnesium Hydrogen Phosphate (Food) E343(ii)	Diphosphates (Food) E450	Disodium Diphosphate (Food) E450(i)	Trisodium Diphosphate (Food) E450(ii)	Tetrasodium Diphosphate (Food) E450(iii)	Triphosphates (Food) E451	Tripolyphosphates (Food) E451	Pentasodium Triphosphate (Food) E451(i)	Pentapotassium Triphosphate (Food) E451(ii)	Polyphosphates (Food) E452	Sodium Polyphosphate (Food) E452(i)	Potassium Polyphosphate (Food) E452(ii)	Sodium Calcium Polyphosphate (Food) E452(iii)	number of products with at least one additive*	%	total number products** in Database
Baby Biscuits & Rusks													1					1											1	1.53846	65
Baby Cereals										5																			5	2.90698	172
Baby Formula (0-6 months)		11		1		5		4		23		37	1	1	3	1													74	74.7475	99
Baby Formula (6-12 months)		3				11				18		28	1		6	5													57	67.8571	84
Baking Ingredients & Mixes		4		7		3		1	1	12			2				155	65		1			1		1				244	15.2978	1595
Bean-Based Snacks		1																											1	0.833333	120
Beer	2																												2	0.4329	462
Beverage Concentrates	5																												5	2.68817	186
Beverage Mixes						2				5		2	2																11	7.53425	146
Bread & Bread Products				1						26	1						81	21							1				110	8.58034	1282
Cakes, Pastries & Sweet Goods	2	15	1	8					1	61	10	1					475	123	3	11	2				2	2			642	44.1844	1453
Carbonated Soft Drinks	136																												136	16.4848	825
Chilled Desserts		23		1		7	1			3	1		1				61	9											101	14.2655	708
Chocolate Countlines																	4												4	1.07527	372
Chocolate Spreads												3																	3	0.996678	301
Chocolate Tablets										3							2	1											6	0.576369	1041
Coffee		38				48		1	14	10			4								5				26				97	6.60763	1468
Cold Cereals		5			1					2		4	1	2			10	1											24	2.26202	1061
Cooking Sauces						1															2					1			4	0.694444	576
Corn-Based Snacks		3																2							2				6	2.5	240
Cream									1																				1	0.492611	203
Creamers		7		3		1			2	1															2				13	27.6596	47
Dairy Based Ice Cream & Frozen Yogurt		2		1						2							9	3											15	1.63577	917
Dessert Toppings	1																1												2	2	100
Dips		3								1							3				1				5				6	2.3166	259
Dry Soup				1		2			3	10		2	1	9							3								20	11.6279	172
Eggs & Egg Products																	1			1	1				1				3	0.900901	333
Energy Drinks	7					2	1	2	3				1																15	6.43777	233
Evaporated Milk		7																											7	58.3333	12
Fish Products	2	4		2						3	2						76	6			42	4	2		19	1			118	5.96261	1979
Flavoured Alcoholic Beverages	1																												1	0.262467	381
Flavoured Milk		5				1		1																	2				7	3.76344	186
Flavoured Water	1								1	1																			2	1.0989	182
Fresh Cheese & Cream Cheese		2																			1				1				2	0.600601	333
Frozen Desserts		2		1	4					5							26	3											34	20.9877	162
Fruit/Flavoured Still Drinks	1																								2				3	1.65746	181
Gin	1																												1	0.862069	116
Growing Up Milk (1-4 years)		1				13				3		19			4														31	79.4872	39
Gum										19		1													1				21	12.8049	164
Hard Cheese & Semi-Hard Cheese		2				1											2								2	1			4	0.3276	1221
Hors d'oeuvres/Canapes		6								5	1	2					45	2	1		19	1	3		17	1	2		73	16.0088	456
Hot Cereals						1				4				1															4	1.31579	304
Individually Wrapped Chocolate Pieces		1								8			1					1		1									12	2.24719	534
Instant Noodles		10				4		1									8	2			29		4		34	3			67	50	134
Instant Pasta		3		1													4												7	9.09091	77
Instant Rice		1						1																					2	5.40541	37
Juice										2																			2	0.185014	1081
Malt & Other Hot Beverages		6				10				2		1													6				14	5.66802	247
Marshmallows																									1				1	1.28205	78
Meal Kits		6								2			3				10	3											24	20.8696	115
Meat Pastes & Pates						1											15	2			6		1		3				21	9.63303	218
Meat Products	1	14								1							648	13		1	185	1	5		45	4		1	797	27.0812	2943
Meat Snacks		1								1							17	2			8		1		4	3			31	12.8631	241
Meat Substitutes																	12	1							3				16	2.35641	679
Mixed Assortments																	1												1	3.44828	29
Non-Individually Wrapped Chocolate Pieces		3		1						3		2					4	1											14	1.44928	966
Noodles												3													1				4	4.16667	96
Nutritional & Meal Replacement Drinks	14	25		5	1	19	1	30	50	77		11	49	17		7		1		2	2				5	2			238	22.0167	1081
Nuts		1			1					1							19												21	1.98488	1058
Other Sugar Confectionery																	1												1	0.704225	142
Pasta				1													11	5			1								17	1.0468	1624
Pasta Sauces		2															2				2				2				4	0.627943	637
Pastry Dishes		1															9				4				1				9	9.57447	94
Pickled Condiments																	1												1	0.111111	900
Pizzas				2						21							49	3			20				3				65	12.1269	536
Plant Based Drinks (Dairy Alternatives)						33	2	19	1	12			23											1					76	17.9245	424
Plant Based Spoonable Yogurts (Dairy Alternatives)										26			11																37	23.5669	157
Popcorn																	1												1	0.699301	143
Potato Products		1								1							38	8			2				3				46	10.6481	432
Potato Snacks		1				1				7	2							2											10	2.2779	439
Poultry Products		2		2						5							176	3	1		105		1		7				276	23.5897	1170
Prepared Meals	3	7		1		1		1	1	2							54	1		1	24		1		11	2			80	8.03213	996
Processed Cheese		90		1		3				4							31	3			14				83	2			113	29.5039	383
Rice		5																											5	0.982318	509
Rice Snacks										2																			2	2.27273	88
RTD (Iced) Coffee		29				8		1	1				1				3								4				41	16.7347	245
RTD (Iced) Tea	1																												1	0.28169	355
Salads									1	1			1				47	1			22				10				72	12.1212	594
Sandwich Fillers/Spreads																	1												1	0.970874	103
Sandwiches/Wraps		40								8							60	4			25				28				104	45.0216	231
Savoury Biscuits/Crackers		4								3	2						6												14	3.71353	377
Seasonal Chocolate				1		1				4							2	1											9	0.534759	1683
Seasonings		3															6												9	0.35074	2566
Shelf-Stable Desserts		3				3			2	2			1	2			6			3					2				17	4.00943	424
Snack Mixes		1				3				4							2												8	2.2792	351
Snack/Cereal/Energy Bars	1	10				6		3		9	2	2	3	7				2											29	2.50432	1158
Soft Cheese & Semi-Soft Cheese		4								2			1				2								2				6	0.803213	747
Soft Cheese Desserts									1	2							1												4	2	200
Spoonable Yogurt		2															3												5	0.545256	917
Sports Drinks		1		11		2	4	2	3	15		1	1																38	21.4689	177
Standard & Power Mints	1																												1	1.69492	59
Stuffing, Polenta & Other Side Dishes																	9	1			1				1				10	2.8169	355
Sucrose													2																2	1.21951	164
Sweet Biscuits/Cookies	1	7		17			3			10	5	3	4				333	140	1	4									513	21.4644	2390
Sweetened Condensed Milk		3		1																									4	44.4444	9
Table Sauces	1	3															1								1				4	0.384986	1039
Tea		10				6				4															2				15	0.823271	1822
Vegetable Snacks										1			1																2	1.85185	108
Vegetables																	1	1											2	0.166528	1201
Water Based Ice Lollies, Pops & Sorbets	1																1												2	1.5625	128
Wet Soup		6															7				9				7				17	4.7486	358
Wheat & Other Grain-Based Snacks		2				2				6	17						2	4			1				1				31	10.7639	288
Whisky	1																												1	0.617284	162
White Milk		1																			1								2	0.653595	306
Total	184	453	1	70	7	201	12	67	86	470	43	122	117	39	13	13	2555	442	6	25	537	6	19	1	354	22	2	1	4895	8.58155	57041
*additional search, summarized output
**only categories listed in which phosphates are used, omitted categories e.g. butter, cider, oil…

## Sheet: EU market ltd. by Claim
where Market matches one or more of Austria; Belgium; Czech Republic; Denmark; Finland; France; Germany; Greece; Hungary; Ireland; Italy; Netherlands; Poland; Portugal; Spain; Sweden; Latvia; Lithuania; Estonia; Bulgaria; Romania; Croatia; Slovakia; Slovenia
and Super-Category matches one or more of Food; Drink
and Claims matches one or more of [Babies & Toddlers (0-4); Children (5-12)] as the claim
and Ingredient Search matches one or more of [Phosphoric Acid; Sodium Phosphates and all child ingredients; Potassium Phosphates and all child ingredients; Calcium Phosphates and all child ingredients; Magnesium Phosphates and all child ingredients; Diphosphates and all child ingredients; Triphosphates and all child ingredients; Polyphosphates and all child ingredients] as the Ingredients
and Date Published is between Nov 2018 and Nov 2023
sub-category **	Phosphoric Acid (Food) E338	Sodium Phosphates (Food) E339	Disodium Hydrogen Monophosphate (Food) E339(ii)	Trisodium Monophosphate (Food) E339(iii)	Potassium Phosphates (Food) E340	Potassium Dihydrogen Phosphate (Food) E340(i)	Dipotassium Hydrogen Phosphate (Food) E340(ii)	Tripotassium Phosphate (Food) E340(iii)	Calcium Phosphates (Food) E341	Calcium Dihydrogen Phosphate (Food) E341(i)	Calcium Hydrogen Phosphate (Food) E341(ii)	Tricalcium Phosphate (Food) E341(iii)	Magnesium Phosphates (Food) E343	Monomagnesium Phosphate (Food) E343(i)	Magnesium Hydrogen Phosphate (Food) E343(ii)	Diphosphates (Food) E450	Disodium Diphosphate (Food) E450(i)	Tetrasodium Diphosphate (Food) E450(iii)	Triphosphates (Food) E451	Tripolyphosphates (Food) E451	Pentasodium Triphosphate (Food) E451(i)	Polyphosphates (Food) E452	Sodium Polyphosphate (Food) E452(i)	number of products with at least one additive*	%	total number products** in Database
Seasonal Chocolate																1								1	0.176367	567
Baby Snacks		1																						1	0.290698	344
Baby Fruit Products, Desserts & Yogurts									2		2													4	0.366636	1091
Chocolate Countlines									1															1	0.78125	128
Juice									1															1	1.04167	96
Spoonable Yogurt									1															1	1.0989	91
Water Based Ice Lollies, Pops & Sorbets	1	1																						1	2.04082	49
Dairy Based Ice Cream & Frozen Yogurt	2	2														1								3	2.25564	133
Potato Snacks									1															1	2.5641	39
Carbonated Soft Drinks	1																							1	3.0303	33
Soft Cheese Desserts									3			1												4	3.0303	132
Fish Products																1								1	3.57143	28
Snack/Cereal/Energy Bars		3																						3	3.61446	83
Cold Cereals		1		4					2			14				2								21	3.78378	555
Hot Cereals												1												1	4.34783	23
Baby Cereals		3							23			4												26	4.56942	569
Chilled Desserts										1		1				1	1							4	4.93827	81
Shelf-Stable Desserts		1							2							1								3	6.25	48
Baby Biscuits & Rusks									3			3					15	1						19	6.81004	279
Mixed Assortments																1	1							2	7.40741	27
Meat Pastes & Pates																1			1		1			3	9.67742	31
Pizzas																1			1					1	10	10
Flavoured Milk		7	2																					9	10.7143	84
Prepared Meals																1								1	14.2857	7
Wheat & Other Grain-Based Snacks		1							1	3						1						2		5	14.7059	34
Marshmallows																						2		2	15.3846	13
Savoury Biscuits/Crackers									1	1														2	15.3846	13
Sweet Biscuits/Cookies									28		1					57	15	6						107	23.5683	454
Baking Ingredients & Mixes					1							1				5	1							6	27.2727	22
Other Snacks		1															2					1		3	27.2727	11
Plant Based Drinks (Dairy Alternatives)					1	2			2			2												6	37.5	16
Meat Products																26	1		9			1		35	39.7727	88
Poultry Products	1	2							4							21	1		9	1		3		30	44.1176	68
Meal Kits																						1		1	50	2
Meat Snacks																3						5		7	50	14
Nutritional & Meal Replacement Drinks		2				4	6	1	2			6			4									9	50	18
Nuts																1								1	50	2
Processed Cheese		9							12			4							5			50	4	56	58.9474	95
Cakes, Pastries & Sweet Goods			2						10							125	26	2						159	59.3284	268
Plant Based Spoonable Yogurts (Dairy Alternatives)									4			3												7	63.6364	11
Growing Up Milk (1-4 years)		9	12	2	27	1	30	29	113	7	43	28	10	6	26				1					217	72.8188	298
Baby Formula (6-12 months)		22	6		17	4	9	33	109	4	41	17	16	7	17									223	74.8322	298
Baby Formula (0-6 months)	1	37	12		16	8	17	25	110	7	56	21	13	3	11									251	77.9503	322
Dips																						1		1	100	1
Total	6	102	34	6	62	19	62	88	435	23	143	106	39	16	58	250	63	9	26	1	1	66	4	1241	18.9	6576
*additional search, summarized output with respective claim
**only categories listed in which phosphates are used, omitted categories e.g. butter, cider, oil…, with respective claim

## Sheet: German markt ltd. by Claim
where Market matches Germany
and Super-Category matches one or more of Food; Drink
and Claims matches one or more of [Babies & Toddlers (0-4); Children (5-12)] as the claim
and Ingredient Search matches one or more of [Phosphoric Acid; Sodium Phosphates and all child ingredients; Potassium Phosphates and all child ingredients; Calcium Phosphates and all child ingredients; Magnesium Phosphates and all child ingredients; Diphosphates and all child ingredients; Triphosphates and all child ingredients; Polyphosphates and all child ingredients] as the Ingredients
and Date Published is between Nov 2018 and Nov 2023
Spalte1	Sodium Phosphates (Food) E339	Disodium Hydrogen Monophosphate (Food) E339(ii)	Potassium Phosphates (Food) E340	Dipotassium Hydrogen Phosphate (Food) E340(ii)	Calcium Phosphates (Food) E341	Calcium Dihydrogen Phosphate (Food) E341(i)	Calcium Hydrogen Phosphate (Food) E341(ii)	Tricalcium Phosphate (Food) E341(iii)	Magnesium Phosphates (Food) E343	Monomagnesium Phosphate (Food) E343(i)	Magnesium Hydrogen Phosphate (Food) E343(ii)	Diphosphates (Food) E450	Disodium Diphosphate (Food) E450(i)	Polyphosphates (Food) E452	number of products with at least one additive*	%	total number products** in Database
Baby Biscuits & Rusks								1					1		1	1.53846	65
Baby Cereals					5										5	2.90698	172
Baby Formula (0-6 months)	11	1	5	4	23		37	1	1	3	1				74	74.7475	99
Baby Formula (6-12 months)	3		11		18		28	1		6	5				57	67.8571	84
Baking Ingredients & Mixes												3			3	25	12
Cakes, Pastries & Sweet Goods		1			1							5	2		9	37.5	24
Chilled Desserts						1		1					1		3	10.3448	29
Cold Cereals								1							1	1.35135	74
Fish Products												1			1	16.6667	6
Growing Up Milk (1-4 years)	1		13		3		19			4					31	79.4872	39
Meat Products												15			15	65.2174	23
Nutritional & Meal Replacement Drinks	1			1				1							2	50	4
Nuts												1			1	100	1
Plant Based Spoonable Yogurts (Dairy Alternatives)					2			1							3	100	3
Poultry Products					1							8			8	40	20
Prepared Meals												1			1	33.3333	3
Processed Cheese	1				1									9	9	33.3333	27
Seasonal Chocolate												1			1	1.25	80
Snack/Cereal/Energy Bars	3														3	15.7895	19
Soft Cheese Desserts					1										1	2.5641	39
Sweet Biscuits/Cookies												17	4		21	23.8636	88
Wheat & Other Grain-Based Snacks						3									3	23.0769	13
Total	20	2	29	5	55	4	84	7	1	13	6	52	8	9	253	27.381	924
*additional search, summarized output of respective claim
**only categories listed in which phosphates are used, omitted categories e.g. butter, cider, oil…, of respective claim
